# Supplementary material for: Relation between lymphocyte to monocyte ratio and survival in patients with hypertrophic cardiomyopathy: a retrospective cohort study
Source: PeerJ. 2022 Mar 29;10:e13212. doi: 10.7717/peerj.13212 (PMC8973459; doi:10.7717/peerj.13212)
Supplement: Supplemental Information 1 [file peerj-10-13212-s001.csv]

sex	age	hcmfh	scdfh	chestpain	palpitation	syncope	dyspnea	hyptertension	diabetes	prete	vasculardisease	af	aspirin	clopidogrel	beta	aceiarb	intervention	devices	hgb	plt	wbcc	neutrophilic.number	lymphocyte.number	monocyte.number	eosinophilic.number	basophilic.number	lmr	alt	ast	cr	tg	hdlc	ldlc	lv	la	mwt	ef	lvoto	time	acm	hcmrelateddeath	hfdeath	strokedeath	scd
2	65	0	0	1	0	0	1	1	0	0	0	1	0	0	1	0	0	0	112	96	7.76	5.48	1.52872	0.6208	0.10864	0.02328	2.5	21	83	95	1.09	1.66	1.31	46	44	17	64	1	0.1	0	0	0	0	0
2	51	0	0	1	0	0	0	0	0	0	0	1	0	0	1	0	1	0	144	132	5.2	3.12	1.4508	0.4108	0.1976	0.0208	3.5	22	31	71.4	1.44	1.67	2.43	50	40	20	73	1	0.1	0	0	0	0	0
1	48	0	0	0	1	0	1	0	0	0	0	1	0	0	1	0	0	0	160	106	8.31	4.13	2.90019	0.79776	0.34071	0.14127	3.6	25	27	90	0.81	1.56	2.72	46	30	22	75	0	0.1	0	0	0	0	0
1	49	0	0	0	0	0	1	0	0	0	0	1	1	0	1	1	0	0	132	131	5.48	3.72	1.3974	0.31236	0.03836	0.01096	4.5	22	27	66	1.3	2.4	1.35	55	46	16	65	0	0.1	0	0	0	0	0
1	73	0	0	0	1	0	0	0	0	0	0	1	0	0	1	0	0	0	137	212	7.84	4.48	2.6264	0.57232	0.1176	0.0392	4.6	13	25	82	1.01	1.12	2.6	50	33	13	58	1	0.1	1	1	0	0	1
1	25	0	0	0	0	1	1	0	0	0	0	1	0	0	1	0	1	0	155	67	9.43	6.04	2.64983	0.5658	0.14145	0.02829	4.7	46	32	79.2	0.96	1.24	1.65	41	42	32	73	1	0.1	0	0	0	0	0
2	66	0	0	1	0	0	1	1	0	0	1	1	0	1	1	1	0	0	118	124	4.47	2.54	1.50192	0.30843	0.09834	0.01788	4.9	16	18	87	1.39	1.47	2.87	44	45	19	48	1	0.1	0	0	0	0	0
2	41	0	0	0	1	1	1	0	0	0	0	2	1	0	1	0	0	0	99	192	7.51	5.59	1.56208	0.29289	0.03004	0.03004	5.3	49	31	107	1.14	0.94	1.47	42	55	26	68	0	0.1	1	1	1	0	0
1	55	0	0	1	0	0	1	0	0	0	0	1	1	0	1	0	0	0	146	167	6.06	4.31	1.44228	0.23028	0.0606	0.01818	6.3	12	15	94.4	1.67	0.74	1.67	41	30	25	79	0	0.1	0	0	0	0	0
1	28	0	0	0	0	0	0	0	0	0	0	1	0	0	1	0	0	0	159	158	8.64	5.51	2.58336	0.32832	0.20736	0.00864	7.9	57	32	73	4.26	0.99	1.54	49	47	16	70	1	0.1	0	0	0	0	0
1	25	0	0	0	0	0	1	0	0	0	0	1	0	0	0	0	2	0	146	172	6.11	2.6	3.1772	0.28106	0.04277	0.01222	11.3	27	25	76.7	0.82	1	2	29	34	21	77	1	0.1	1	1	0	0	0
1	57	0	0	0	0	0	0	1	1	0	0	1	0	0	1	0	0	0	143	53	5.32	3.79	1.38852	0.0798	0.0532	0.01064	17.4	224	131	125	0.78	2.2	2.6	40	36	24	67	0	0.1	0	0	0	0	0
1	40	0	0	0	0	1	0	0	0	0	0	1	0	0	1	0	0	0	160	125	5.54	3.22	1.63984	0.44874	0.16066	0.07202	3.7	39	30	103.3	2.97	1.04	3.19	38	32	19	78	1	0.2	1	1	0	0	0
2	67	0	0	0	0	0	0	0	0	1	0	2	0	0	0	0	0	0	136	249	7.37	5.05	1.65825	0.4422	0.19899	0.02211	3.8	25	35	81	1.07	1.25	2.9	46	40	14	62	0	0.2	0	0	0	0	0
1	41	1	0	1	0	1	1	0	0	0	0	1	0	0	1	0	0	0	159	165	6.96	3.47	2.90232	0.3828	0.16008	0.04176	7.6	24	24	68.9	1.69	1.49	3.96	40	45	20	74	1	0.2	1	1	0	0	1
1	47	0	0	0	0	1	1	0	0	0	0	1	0	0	1	1	0	0	164	176	6.8	4.66	1.5096	0.5576	0.0476	0.0204	2.7	9	39	119.2	0.97	0.58	2.16	75	43	18	23	0	0.3	0	0	0	0	0
2	56	0	0	1	0	0	1	0	0	0	0	2	0	0	1	0	0	0	153	109	6.94	4.55	1.47822	0.52744	0.33312	0.04858	2.8	43	47	98	1.29	1.25	1.85	32	43	19	67	0	0.3	1	1	0	1	0
1	51	0	0	1	1	1	0	0	0	0	0	1	0	0	1	0	0	2	142	109	6.22	3.85	1.59854	0.54114	0.21148	0.01866	3	54	35	78	2.28	1.1	1.82	37	32	14	68	0	0.3	0	0	0	0	0
1	62	0	0	0	1	1	0	0	0	0	0	1	0	0	1	0	0	2	139	131	4.91	2.88	1.58102	0.34861	0.08838	0.00982	4.5	28	19	103.6	0.8	1	1.34	47	31	17	72	0	0.3	0	0	0	0	0
2	64	0	0	1	0	1	1	1	0	0	0	1	0	0	1	0	1	1	131	143	5.5	2.98	1.98	0.319	0.198	0.0275	6.2	14	21	66	1.7	1.44	2.06	43	37	21	78	1	0.3	0	0	0	0	0
1	67	0	0	0	1	0	1	0	0	0	0	1	0	0	1	1	0	0	101	40	3.07	2.11	0.58023	0.30086	0.07982	0	1.9	61	72	61	1.57	0.6	2.2	37	34	28	74	1	0.4	1	1	1	0	0
2	77	0	0	1	0	0	0	1	1	0	0	1	1	0	1	0	0	0	129	152	7.19	4.68	1.94849	0.48892	0.04314	0.02876	4	14	17	66.8	2.17	1.22	2.99	45	45	22	63	1	0.4	0	0	0	0	0
2	77	0	0	1	1	0	1	1	0	0	0	1	0	0	1	0	0	0	118	146	4.4	2.61	1.2804	1.2804	0.1496	0.1496	1	10	18	143.6	0.57	1.8	1.79	43	47	21	75	1	0.5	0	0	0	0	0
1	25	0	0	1	1	1	1	0	0	0	0	2	0	0	1	0	0	0	156	156	9.13	5.21	2.79378	1.05908	0.01826	0.04565	2.6	64	52	111	1	0.8	2.31	34	52	19	73	0	0.5	1	1	0	0	1
2	79	0	0	0	0	0	1	0	0	0	0	1	0	0	0	0	0	0	135	221	6.29	3.9	1.81152	0.38998	0.11951	0.06919	4.6	17	52	60.5	0.87	1.37	2.89	36	39	15	68	0	0.5	1	1	1	0	0
1	62	0	0	0	1	0	0	0	0	0	0	1	0	0	0	0	0	0	139	110	5.7	2.65	1.6074	0.4218	0.9519	0.0684	3.8	21	28	88	0.97	1.67	2.66	48	45	19	69	0	0.6	0	0	0	0	0
1	63	0	0	1	0	0	1	0	0	0	0	1	1	0	0	0	0	0	118	88	5.46	3.33	1.25034	0.32214	0.5187	0.03822	3.9	51	31	351	1.31	0.96	1.44	37	40	19	50	0	0.6	1	1	1	0	0
1	55	0	0	0	0	1	0	0	0	0	0	1	0	0	1	0	0	0	156	92	6.26	3.92	1.87174	0.31926	0.13146	0.01878	5.9	39	27	99	1.1	1.34	2.4	50	38	20	55	0	0.6	0	0	0	0	0
1	58	0	0	1	1	0	0	0	0	0	0	2	0	0	0	0	0	0	143	128	13.37	12.1	0.69524	0.5348	0.01337	0.02674	1.3	18	23	137	0.78	1.36	1.49	44	43	25	58	1	0.7	1	0	0	0	0
2	73	0	0	1	1	0	1	0	1	0	0	1	1	0	1	0	0	0	128	162	5.59	3.95	1.17949	0.32981	0.11739	0.01118	3.6	28	31	86	1.25	1.13	3.23	46	34	19	60	1	0.7	1	1	0	0	1
2	73	0	0	0	0	0	0	0	0	0	0	1	0	0	0	0	0	0	134	163	4.37	2.6	1.25856	0.34086	0.13984	0.03059	3.7	29	38	55	1.21	1.11	1.77	40	45	20	73	1	0.7	1	0	0	0	0
1	32	0	0	0	0	0	1	0	0	0	0	1	0	0	1	0	0	0	166	138	6.05	3.49	2.15985	0.26015	0.1089	0.03025	8.3	39	27	70.9	1.86	1.11	3.11	39	48	21	70	1	0.7	0	0	0	0	0
1	50	0	0	0	0	0	1	0	0	0	0	1	0	0	1	0	0	0	114	63	5.21	3.98	0.48974	0.55747	0.17193	0.01042	0.9	15	27	199	1.12	0.99	1.84	43	42	20	39	0	0.8	1	1	1	0	0
2	77	0	0	1	0	0	1	1	0	0	1	1	1	1	1	0	0	0	96	191	15.76	13.32	1.15048	1.19776	0.0788	0.01576	1	27	26	182	2.43	0.85	1.83	47	41	21	63	1	0.8	0	0	0	0	0
2	42	0	0	1	0	0	0	0	0	0	0	1	0	0	1	0	0	0	79	231	7.63	6.05	1.10635	0.28231	0.18312	0.00763	3.9	6	17	76.8	1.19	0.93	2.4	40	40	21	73	0	0.8	0	0	0	0	0
1	58	0	0	0	0	0	1	0	0	0	0	1	0	0	0	0	0	0	146	138	4.17	2.71	0.87987	0.40866	0.17097	0	2.2	7	28	106	0.79	1.1	1.9	35	40	25	71	0	0.9	1	0	0	0	0
1	62	0	0	1	0	0	1	0	0	0	0	1	0	0	1	0	1	0	146	142	6.59	3.04	2.84688	0.5931	0.09226	0.01318	4.8	17	20	85	2.45	0.78	2.52	44	37	17	65	1	0.9	0	0	0	0	0
1	66	0	0	1	0	0	1	0	0	0	0	1	0	0	1	0	0	0	150	119	7.35	5.45	1.323	0.3969	0.1764	0.00735	3.3	23	27	114	1.15	1.52	3.78	41	54	18	64	1	1	0	0	0	0	0
1	55	0	0	0	0	0	0	0	0	0	0	2	0	1	0	1	0	0	165	165	9.85	6.34	2.758	0.56145	0.14775	0.0394	4.9	18	18	102	0.6	1.55	1.35	35	47	32	66	0	1	0	0	0	0	0
1	38	0	0	1	1	1	1	0	0	0	0	1	0	0	1	0	0	0	175	235	9.37	4.64	3.95414	0.57157	0.14055	0.06559	6.9	44	21	75	1.86	1.41	2.61	42	28	20	72	0	1	0	0	0	0	0
2	59	0	0	1	1	1	1	0	0	0	0	2	0	0	1	0	0	1	113	132	8.51	6.71	0.73186	1.02971	0.01702	0.01702	0.7	58	88	103	1.04	1.13	1.75	40	38	15	50	0	1.1	0	0	0	0	0
1	57	0	0	1	0	0	1	1	0	0	1	1	0	0	0	0	0	0	218	112	5.24	3.42	1.14232	0.36156	0.24104	0.0786	3.2	20	29	49	0.95	1.95	2.27	38	35	15	68	1	1.1	0	0	0	0	0
2	49	0	0	1	1	0	1	0	0	0	0	1	0	0	1	0	0	0	74	194	3.6	2.34	0.756	0.252	0.144	0.072	3	10	18	68.4	0.53	1.66	1.83	43	40	20	76	1	1.2	0	0	0	0	0
1	45	0	0	1	1	0	0	0	0	0	0	1	0	0	0	0	1	0	141	142	6.87	3.63	2.26023	0.28854	0.68013	0.00687	7.8	25	20	81.4	2.01	0.84	2.54	41	43	24	66	1	1.2	0	0	0	0	0
2	83	0	0	1	1	1	1	1	0	0	0	1	0	0	1	1	0	0	125	122	5.92	3.44	2.01872	0.24272	0.20128	0.01776	8.3	12	16	57	1.09	1.64	2.9	48	41	18	62	1	1.2	0	0	0	0	0
2	20	0	0	1	0	0	1	0	0	0	0	1	0	0	0	0	0	0	94	220	9.1	7.7	0.9464	0.4277	0.0091	0.0182	2.2	41	39	47	0.96	1.93	2.37	50	28	18	52	0	1.3	0	0	0	0	0
1	76	0	0	1	0	0	0	1	0	0	0	1	0	0	1	1	0	0	135	159	6.31	3.87	1.55857	0.4417	0.42277	0.01893	3.5	18	21	88	2.65	0.69	1.97	44	38	15	75	0	1.3	0	0	0	0	0
2	56	0	0	1	1	0	0	1	1	0	0	2	0	0	1	1	0	0	133	78	4.27	2.42	1.60979	0.1708	0.05124	0.02135	9.4	52	39	64	1.2	1.27	1.32	36	43	30	70	0	1.3	0	0	0	0	0
2	66	1	0	1	1	0	1	0	0	0	0	2	0	0	1	0	0	0	146	197	6.27	3.63	2.30109	0.23199	0.08778	0.01881	9.9	14	32	88	0.97	2.25	1.98	47	42	15	63	0	1.3	0	0	0	0	0
1	63	0	0	0	1	0	0	0	0	0	0	1	1	0	1	0	0	2	161	217	6.2	3.91	1.7422	0.403	0.1116	0.0372	4.3	23	18	77	0.81	1.6	1.83	53	37	21	68	0	1.4	0	0	0	0	0
2	77	0	0	0	0	0	1	1	0	0	0	1	0	0	0	0	0	0	91	147	6.36	4.77	0.97944	0.5406	0.05724	0.01272	1.8	4	19	195	1.56	1.61	1.68	43	39	25	55	0	1.5	1	0	0	0	0
1	62	0	0	1	0	0	1	1	0	1	0	1	1	0	1	0	0	0	102	233	5.83	3.62	1.52163	0.58883	0.08162	0.01749	2.6	11	20	85	0.56	0.86	0.86	39	43	25	63	0	1.6	1	0	0	0	0
2	22	1	0	1	1	0	0	0	0	0	0	1	0	0	1	0	0	2	139	174	4.51	2.33	1.91224	0.21197	0.04059	0.01804	9	9	17	81	0.61	2.11	1.92	32	56	33	74	1	1.6	0	0	0	0	0
2	75	0	0	1	0	0	0	1	1	0	0	1	1	0	1	1	0	0	132	230	8.16	4.37	2.70096	0.75072	0.3264	0.01632	3.6	32	28	113	2.71	0.84	2.57	45	35	15	67	0	1.7	0	0	0	0	0
1	34	0	0	1	0	1	1	0	0	0	0	1	0	0	1	0	0	1	162	77	6.84	3.34	3.13956	0.2394	0.1026	0.02052	13.1	31	38	82	1.1	1.79	3.72	34	42	24	74	1	1.7	0	0	0	0	0
2	66	0	0	0	0	0	1	1	0	0	0	2	1	0	1	0	0	1	120	170	8.08	5.96	1.50288	0.46864	0.13736	0.00808	3.2	20	24	81.7	1.13	1.85	2.95	42	44	22	70	1	1.8	1	1	0	1	0
1	55	0	0	1	0	1	0	0	0	0	0	1	0	0	1	0	0	1	134	213	6.58	4.56	1.6121	0.34874	0.03948	0.01974	4.6	13	26	96	0.66	2.03	1.82	59	40	26	75	0	1.8	0	0	0	0	0
2	48	0	0	0	0	0	0	1	0	0	0	1	0	0	1	0	0	0	136	240	7.78	4.4	2.58296	0.49014	0.24118	0.04668	5.3	12	16	69.7	2.4	1.28	3.36	38	34	23	68	1	1.8	0	0	0	0	0
2	49	0	0	0	1	0	1	0	0	0	0	1	0	0	1	0	1	0	114	87	5.39	3.06	1.70863	0.24794	0.35035	0.02156	6.9	16	19	58.6	1.12	1.44	2.94	40	47	19	76	1	1.8	0	0	0	0	0
1	36	0	0	1	0	1	1	0	0	0	0	1	0	0	1	0	0	0	170	248	6.69	3.69	2.54889	0.36126	0.08697	0.00669	7.1	48	21	79.7	2.38	1.01	2.86	43	44	16	75	1	1.8	0	0	0	0	0
2	48	0	0	0	0	0	1	0	0	0	0	2	0	0	1	0	0	0	129	150	7.66	6.17	1.28688	0.16086	0.02298	0.02298	8	26	39	68	1.59	1.61	2.27	45	44	9	73	0	1.8	1	1	0	1	0
2	79	0	0	1	0	0	0	1	1	0	0	1	0	0	1	1	0	0	112	214	8.68	4.83	2.89044	0.61628	0.33852	0	4.7	14	16	72	0.62	1.56	1.94	46	47	16	74	0	1.9	0	0	0	0	0
2	65	0	0	1	1	0	0	1	0	0	0	1	0	0	1	1	0	2	125	297	7.39	5.51	1.50756	0.28082	0.08868	0.00739	5.4	18	27	53	0.79	1.45	1.33	39	47	18	64	0	1.9	0	0	0	0	0
2	73	0	0	1	1	0	1	1	0	0	0	1	1	0	1	0	0	0	128	122	5.21	2.91	1.92249	0.31781	0.0521	0.01042	6	22	36	72	1.62	1.73	1.9	45	49	17	73	1	1.9	1	1	1	0	0
2	82	0	0	1	0	0	1	1	0	1	0	2	0	0	1	0	0	0	142	211	7.91	5.49	1.9775	0.3164	0.12656	0	6.3	7	36	123	0.77	1.43	0.94	55	49	21	58	1	1.9	1	1	1	0	0
2	78	0	0	1	0	0	0	1	0	0	0	2	0	0	1	0	1	0	117	195	5.95	3.5	1.9516	0.3213	0.14875	0.02975	6.1	24	28	120	1.3	1.28	0.96	54	44	20	70	1	2	0	0	0	0	0
2	60	0	0	1	0	0	1	0	1	0	0	1	0	0	1	0	0	0	114	104	3.45	2.04	1.07985	0.2898	0.03105	0.01035	3.7	30	24	54	0.64	1.31	1.41	47	40	18	72	1	2.1	0	0	0	0	0
2	81	0	1	0	1	1	1	1	0	0	1	1	0	0	0	1	0	0	138	114	4.87	3.43	0.97887	0.26785	0.16071	0.02922	3.7	6	19	74	1.49	1.86	3.03	40	37	19	60	1	2.1	1	0	0	0	0
1	33	0	0	1	1	0	1	0	0	0	0	1	0	0	1	0	1	0	140	208	5.88	3.06	1.8228	0.41748	0.51744	0.0588	4.4	20	16	75.6	0.57	0.82	2.03	42	64	32	73	1	2.1	1	0	0	0	0
1	61	0	0	0	0	0	0	0	1	0	0	1	0	0	1	0	0	0	114	30	2.8	1.42	0.9212	0.14	0.2912	0.0308	6.6	27	39	71	0.66	1.82	1.21	47	45	20	71	1	2.1	1	0	0	0	0
2	44	0	0	0	0	0	0	1	0	0	0	1	0	0	1	0	0	0	124	232	5.36	3.54	1.35072	0.31088	0.12864	0.03216	4.3	8	15	65.8	1.28	1.51	3.05	43	42	20	68	0	2.2	0	0	0	0	0
1	23	0	0	0	0	1	0	0	0	0	0	1	0	0	1	0	0	2	157	169	6.32	2.84	2.81872	0.49296	0.13904	0.0316	5.7	34	21	81	1	1.19	2.16	42	28	30	72	0	2.2	0	0	0	0	0
1	47	0	0	0	1	1	1	0	0	0	0	1	0	0	1	0	1	2	157	292	7.5	3.94	3.1275	0.36	0.0675	0.0075	8.7	39	28	85	2.97	0.94	2.7	38	34	27	72	1	2.3	0	0	0	0	0
1	59	0	0	0	0	0	1	0	0	0	0	1	0	0	1	0	0	0	77	31	1.99	0.85	1.02087	0.0995	0.00995	0.00995	10.3	34	42	61.1	0.3	0.71	0.35	46	36	18	71	0	2.3	1	1	1	0	0
1	70	0	0	0	0	0	1	1	0	0	0	2	0	0	1	0	0	1	102	103	4.44	3.27	0.83916	0.26196	0.07104	0	3.2	9	26	99.8	0.81	1.11	2.76	38	44	23	61	0	2.4	1	1	0	1	0
1	44	0	0	1	1	1	0	0	0	0	0	1	0	0	1	0	0	0	152	190	5.84	2.98	2.38856	0.26864	0.16936	0.0292	8.9	17	24	79	1.89	1.26	2.55	46	32	21	67	0	2.4	0	0	0	0	0
1	66	0	1	1	1	0	1	0	0	0	0	1	1	0	1	0	0	0	163	169	9.89	7.42	1.71097	0.52417	0.14835	0.05934	3.3	19	22	99	1.22	1.29	3.03	41	41	29	69	0	2.5	0	0	0	0	0
1	52	0	0	0	0	0	1	0	0	0	0	1	0	0	0	0	2	0	128	230	10.86	8.31	1.83534	0.56472	0.08688	0.06516	3.3	24	18	98	1.59	0.74	2.43	45	42	21	65	1	2.5	0	0	0	0	0
1	60	0	0	1	0	0	0	0	0	0	0	1	0	0	1	0	0	0	135	101	5.95	3.34	1.1186	0.6902	0.76755	0.02975	1.6	28	26	67	2.35	0.98	2.04	49	40	14	60	1	2.6	0	0	0	0	0
1	73	0	0	1	0	0	1	1	0	0	0	1	1	0	1	1	0	0	128	225	6.81	4.62	1.30752	0.38136	0.4767	0.02724	3.4	39	32	79	0.93	0.76	2.09	45	46	21	69	0	2.6	0	0	0	0	0
1	49	0	0	0	1	1	0	0	0	0	0	1	1	0	1	0	1	0	148	261	4.97	2.46	2.0377	0.3479	0.10934	0.01988	5.9	29	22	72	0.76	1.21	2.77	48	41	22	70	1	2.6	0	0	0	0	0
1	51	0	0	0	0	0	1	0	0	0	0	1	0	0	1	0	0	0	147	167	5.58	3.12	2.09808	0.26226	0.10044	0	8	18	21	73	2.07	1.31	2.16	42	34	13	71	0	2.6	0	0	0	0	0
2	58	0	0	1	0	0	0	0	0	0	0	1	0	0	1	0	0	0	120	112	4.51	2.88	1.42065	0.17138	0.03157	0.00902	8.3	12	23	59	2.33	1.41	2.63	43	35	16	74	0	2.6	0	0	0	0	0
1	43	0	0	0	0	0	0	1	0	0	0	1	0	0	0	1	0	0	76	138	5.45	3.93	0.5014	0.4578	0.52865	0.0327	1.1	14	14	1268	1.7	0.87	3.08	55	54	18	68	0	2.7	0	0	0	0	0
2	70	0	0	1	0	0	1	1	0	0	0	1	0	0	0	0	0	0	123	210	5.97	3.71	1.76115	0.44178	0.04776	0.01194	4	13	26	80	0.38	2.17	1.72	38	30	19	70	0	2.7	0	0	0	0	0
1	42	0	0	1	0	1	0	0	0	0	0	1	0	0	1	0	0	0	140	285	5.63	2.69	2.26889	0.52922	0.1126	0.02815	4.3	34	21	75	3.96	0.75	2.12	41	35	16	72	0	2.7	0	0	0	0	0
2	68	0	0	0	0	1	1	0	0	0	0	1	0	0	1	0	1	0	125	143	3.44	1.7	1.32096	0.28896	0.09976	0.03096	4.6	21	23	77	1.18	1.61	4.15	37	35	25	72	1	2.7	0	0	0	0	0
1	53	0	0	1	1	0	1	0	0	0	0	1	0	0	1	0	0	0	168	98	5.44	2.21	2.5024	0.45152	0.25024	0.02176	5.5	81	37	66	1.44	1.43	3.66	40	37	15	68	0	2.7	0	0	0	0	0
1	19	1	0	1	1	1	0	0	0	0	0	1	0	0	1	0	0	2	167	182	5.11	2.37	2.26884	0.4088	0.03066	0.03066	5.6	177	251	88	0.65	1.14	1.5	44	35	30	62	0	2.7	0	0	0	0	0
1	37	0	0	0	0	0	0	0	0	0	0	1	0	0	1	0	0	0	157	317	7.67	4.5	2.40838	0.42952	0.3068	0.02301	5.6	16	24	90	3.56	1	2.53	45	30	18	73	0	2.7	0	0	0	0	0
1	50	0	0	1	0	0	1	1	0	0	0	1	0	0	1	0	0	0	86	357	5.1	2.93	1.8309	0.2397	0.0918	0.0102	7.6	33	19	94.1	1.06	1.08	1.25	50	41	16	74	0	2.7	0	0	0	0	0
2	18	0	0	1	0	0	1	0	0	0	0	1	0	0	1	0	0	0	140	131	5.45	2.76	2.34895	0.2725	0.05995	0.0109	8.6	19	27	50	1	1.47	2.18	32	44	24	76	1	2.7	0	0	0	0	0
2	76	0	0	1	0	0	1	1	1	0	0	1	0	1	1	0	0	0	131	104	8.95	7.01	1.3067	0.5728	0.02685	0.0358	2.3	64	73	93	4.69	1.17	2.7	36	32	23	64	1	2.8	1	0	0	0	0
2	46	0	0	1	1	1	1	0	0	0	0	2	0	0	1	0	0	0	134	289	7.72	5.75	1.3896	0.4632	0.10808	0.00772	3	22	30	75	0.75	1.21	1.71	39	48	25	73	0	2.8	0	0	0	0	0
1	42	0	0	0	0	0	1	0	0	0	0	1	0	0	1	0	0	0	77	35	7.09	4.68	1.8434	0.43249	0.07799	0.01418	4.3	93	66	77	1.21	1.05	1.88	42	39	21	69	0	2.8	0	0	0	0	0
2	46	0	0	1	1	1	0	0	0	0	0	1	0	0	1	0	0	0	101	113	14.33	12.51	1.47599	0.32959	0	0.01433	4.5	12	13	78	1.04	1.04	1.7	40	39	17	73	1	2.8	0	0	0	0	0
2	50	0	0	1	0	0	1	1	1	0	0	1	1	0	1	0	0	0	114	223	9.01	6.23	2.17141	0.46852	0.11713	0.02703	4.6	58	33	47	5.06	0.69	2.45	38	37	17	70	1	2.8	0	0	0	0	0
2	48	0	0	1	1	1	1	0	0	0	0	2	0	0	1	0	0	2	138	145	3.71	2.23	1.17978	0.24857	0.04081	0.01113	4.7	28	26	54.6	0.99	1.76	2.36	36	50	20	56	0	2.8	0	0	0	0	0
1	76	0	0	1	1	1	1	0	0	0	0	2	0	0	1	1	0	0	157	99	9.09	5.01	3.25422	0.66357	0.09999	0.06363	4.9	14	21	95	1.14	1.31	2.27	41	39	30	69	0	2.8	0	0	0	0	0
1	42	0	0	1	0	0	1	0	0	0	0	1	0	0	1	0	1	0	151	89	6.56	3.85	2.00736	0.3608	0.2624	0.07872	5.6	28	33	74	2.49	0.87	3.27	44	37	20	73	1	2.8	0	0	0	0	0
2	68	1	0	0	1	0	1	0	0	0	1	2	0	0	1	1	1	0	106	56	3.95	2.37	1.2719	0.16985	0.1185	0.01975	7.5	20	21	66.4	1.75	1.29	0.88	37	38	20	77	1	2.8	0	0	0	0	0
2	47	0	0	0	1	1	1	1	0	0	0	2	0	0	1	1	0	0	138	146	4.86	2.04	2.32794	0.30132	0.1215	0.06804	7.7	25	35	85.8	1.7	1.46	1.43	37	45	19	61	0	2.8	0	0	0	0	0
2	72	0	0	0	0	0	0	1	1	0	0	1	0	0	0	0	0	0	125	153	6.57	3.43	2.50317	0.30879	0.30879	0.01971	8.1	24	30	52	0.55	1.79	2.82	45	35	16	72	1	2.8	0	0	0	0	0
1	68	0	0	1	0	0	0	1	0	0	0	1	0	0	1	0	0	0	123	91	6.87	6.03	0.57708	0.24732	0.00687	0.00687	2.3	12	14	104	1.22	1.34	1.78	50	43	19	71	0	2.9	0	0	0	0	0
2	70	0	0	0	0	0	0	1	0	0	0	1	0	0	0	0	0	0	119	154	9.18	7.3	1.22094	0.51408	0.1377	0.00918	2.4	15	21	87.7	1.15	2.19	2.44	50	36	23	77	0	2.9	0	0	0	0	0
1	29	0	0	1	1	1	1	0	0	0	0	1	0	0	1	0	0	1	157	149	5.1	3.6	1.0404	0.408	0.051	0	2.6	48	54	94	0.94	1.5	1.65	44	45	26	45	0	2.9	0	0	0	0	0
1	31	0	0	1	1	0	0	0	0	0	0	1	0	0	0	0	0	0	160	140	4.44	2.67	1.26096	0.46176	0.00888	0.03996	2.7	1290	799	59	1.18	0.75	2.02	46	27	20	54	0	2.9	0	0	0	0	0
1	33	0	0	0	0	1	1	0	0	0	0	1	0	0	1	0	0	0	160	185	7.02	4.87	1.45314	0.46332	0.1404	0.02106	3.1	46	31	64	2.7	0.77	2.89	41	48	27	70	0	2.9	0	0	0	0	0
2	58	0	0	0	0	1	0	0	0	0	0	1	0	0	1	0	0	2	135	180	5.73	3.07	1.85079	0.57873	0.21774	0.01719	3.2	26	24	90.3	1.72	1.56	2.33	53	40	17	63	0	2.9	0	0	0	0	0
2	52	0	0	1	1	0	0	1	0	0	0	1	0	0	1	0	0	0	128	177	4.8	2.69	1.5792	0.3696	0.1104	0.048	4.3	14	28	56	1.08	1.54	1.78	48	40	25	61	0	2.9	0	0	0	0	0
1	71	0	1	1	0	1	0	1	0	0	0	1	0	0	1	0	0	0	148	205	5.41	3.23	1.61759	0.36788	0.1623	0.03246	4.4	27	25	52	0.85	1.23	1.58	47	45	21	70	1	2.9	0	0	0	0	0
2	69	0	0	1	1	1	1	0	0	0	0	2	0	0	1	0	0	0	146	239	6.23	3.31	2.31133	0.49217	0.08722	0.03115	4.7	31	26	74	2.39	1.41	4.18	39	48	21	65	1	2.9	0	0	0	0	0
2	73	0	0	0	1	0	1	0	0	0	0	1	0	0	1	0	0	0	99	69	4.21	2.17	1.52823	0.31996	0.1684	0.02105	4.8	20	35	81.5	1.26	1.13	2.79	38	44	19	61	0	2.9	0	0	0	0	0
1	47	0	0	1	1	0	0	0	0	0	0	1	0	0	1	1	0	0	157	148	6.91	4.09	2.3494	0.33168	0.13129	0.00691	7.1	22	19	80	2.14	0.97	1.93	44	33	12	70	0	2.9	0	0	0	0	0
1	65	1	0	0	0	1	0	0	0	0	0	1	0	0	1	1	0	2	136	139	4.39	2.88	0.89995	0.25901	0.33803	0.00878	3.5	22	18	80	1.98	1.3	2.56	43	30	19	73	0	3	0	0	0	0	0
1	39	0	0	1	1	1	0	0	0	0	0	2	0	0	1	0	0	0	149	83	5.72	3.63	1.64164	0.38896	0.04004	0.01716	4.2	36	39	117	0.89	1.08	2.83	38	50	17	63	0	3	0	0	0	0	0
2	74	0	0	0	1	1	1	0	0	0	0	1	0	0	1	0	0	1	130	169	6.39	4.15	1.73808	0.38979	0.08946	0.01917	4.5	14	24	73	1.51	1.74	2.32	40	49	19	58	0	3	0	0	0	0	0
2	65	0	0	1	0	0	1	1	0	0	0	1	0	0	1	1	0	0	131	89	4.67	2.61	1.60181	0.30822	0.13076	0.01868	5.2	43	48	57	1.11	1.32	1.71	48	52	18	64	1	3	0	0	0	0	0
1	61	1	0	1	1	0	1	0	0	0	0	1	1	0	0	1	0	0	134	80	5.55	3.21	1.85925	0.3219	0.14985	0.0111	5.8	22	27	80	0.79	1.51	1.31	58	45	13	40	0	3	0	0	0	0	0
1	34	0	0	1	1	0	0	1	0	0	0	1	0	0	1	1	0	0	162	159	5.73	4.41	1.07724	0.16044	0.06876	0.01719	6.7	44	46	112	1.76	1.01	2.89	53	50	14	60	0	3	0	0	0	0	0
2	50	0	0	1	1	0	1	0	0	0	0	1	0	0	0	1	0	0	141	104	5.48	2.96	2.1098	0.29044	0.09864	0.02192	7.3	25	22	48	1.47	2.24	3.92	40	28	8	71	0	3	0	0	0	0	0
2	79	0	0	1	0	0	0	0	0	1	0	1	1	0	1	0	1	0	124	241	5.44	3.29	1.5776	0.46784	0.07072	0.03808	3.4	12	22	89	0.68	2.54	2.37	39	34	16	62	1	3.1	0	0	0	0	0
2	42	1	0	1	0	0	0	0	0	0	0	1	0	0	1	0	0	0	121	185	5.15	3.82	0.9682	0.2678	0.0824	0.0103	3.6	14	22	45	1.02	1.26	2.3	39	36	19	70	0	3.1	0	0	0	0	0
2	61	1	1	0	1	1	1	0	0	0	0	1	0	0	1	0	0	2	112	334	6.45	4.53	1.48995	0.36765	0.0516	0.0129	4.1	20	24	57	2.58	0.72	2.11	46	38	16	49	0	3.1	1	0	0	0	0
2	47	0	0	1	1	1	1	0	0	0	0	2	0	0	1	0	0	0	127	133	6.84	4.41	1.75788	0.41724	0.21204	0.04104	4.2	20	20	47.4	1.55	0.88	1.48	42	37	16	72	1	3.1	1	1	1	0	0
1	27	0	0	0	0	0	0	0	0	0	0	1	1	0	1	0	0	0	143	63	6.2	3.6	1.8228	0.403	0.3596	0.0124	4.5	22	23	75.2	1.7	1.41	2.52	35	32	15	69	0	3.1	0	0	0	0	0
1	49	0	0	0	0	0	0	1	0	0	0	1	1	0	1	0	0	0	152	175	7.65	4.8	2.24145	0.48195	0.1071	0.02295	4.7	13	17	88	1.59	1.12	2.7	40	42	22	69	0	3.1	0	0	0	0	0
1	50	0	0	1	1	1	1	0	0	0	0	1	0	0	1	0	0	0	150	77	4.54	3.17	1.03058	0.21792	0.09988	0.01816	4.7	33	28	75	1.72	1.11	1.84	42	37	28	84	1	3.1	0	0	0	0	0
1	62	0	0	1	0	1	1	0	0	0	0	1	0	0	1	0	1	0	147	107	6.32	3.83	1.71904	0.3476	0.39184	0.0316	4.9	22	27	5.5	1.1	1.25	2.98	45	42	18	70	1	3.1	0	0	0	0	0
1	28	0	0	1	1	1	0	0	0	0	0	1	0	0	1	0	0	2	152	117	5.15	2.64	2.1012	0.2781	0.10815	0.0206	7.6	28	13	80.8	0.82	1.03	0.69	32	42	20	64	1	3.1	0	0	0	0	0
1	25	0	0	0	0	0	1	0	0	0	0	1	0	0	1	0	0	0	163	245	10.54	7.43	2.23448	0.70618	0.12648	0.04216	3.2	36	25	82	1.11	0.87	3.08	62	55	18	41	0	3.2	0	0	0	0	0
1	64	0	0	0	0	0	0	1	0	0	0	2	1	0	0	1	0	0	167	224	5.87	3.63	1.83144	0.28176	0.09979	0.02935	6.5	28	25	116.5	2.07	1	4.36	52	51	19	71	0	3.2	0	0	0	0	0
1	65	1	0	0	0	0	0	0	0	0	0	1	0	0	0	0	0	0	145	105	5.77	2.57	2.68882	0.38082	0.09232	0.04039	7.1	22	29	87.7	1.98	1.24	1.66	48	42	26	65	0	3.2	0	0	0	0	0
2	67	0	0	0	1	0	0	1	0	0	0	1	0	0	1	0	0	0	148	263	18.03	15.67	1.4424	0.88347	0.01803	0.01803	1.6	32	44	84	1.57	1.96	1.78	43	33	15	72	0	3.3	0	0	0	0	0
2	53	0	0	0	1	0	1	0	0	0	0	1	0	0	0	0	1	0	75	136	6.71	5.23	0.671	0.38918	0.4026	0.02013	1.7	30	27	83	1.37	1.37	4.16	36	46	25	65	1	3.3	0	0	0	0	0
1	63	0	0	1	0	1	1	1	0	0	0	1	0	0	1	0	0	0	139	178	5.72	3.59	1.41856	0.61204	0.08008	0.01716	2.3	22	17	114	1.06	1.09	1.57	46	33	15	71	1	3.3	0	0	0	0	0
2	72	0	0	0	0	0	1	1	0	0	0	1	0	0	1	0	0	0	44	169	2.93	1.87	0.77059	0.24905	0.0293	0.00879	3.1	7	36	69	2.07	1.01	2.85	49	47	19	70	1	3.3	0	0	0	0	0
1	64	0	0	1	0	0	0	0	1	0	0	1	1	0	1	0	0	0	138	164	4.67	3.12	1.06943	0.33157	0.12142	0.02802	3.2	37	21	86	2.05	0.96	1.61	49	45	13	73	0	3.3	0	0	0	0	0
1	49	0	0	1	1	0	0	0	0	0	0	1	1	0	1	0	0	0	152	190	4.77	2.31	1.77921	0.40068	0.21942	0.06201	4.4	31	25	80.3	1.77	1.09	3.26	44	36	18	39	0	3.3	0	0	0	0	0
1	66	0	0	1	0	1	0	1	0	0	0	1	0	0	1	1	0	0	82	267	7.27	4.53	2.07922	0.45074	0.15994	0.05089	4.6	29	19	103	2.14	1.06	1.6	44	37	15	68	1	3.3	0	0	0	0	0
2	54	1	0	0	0	0	1	1	0	0	0	1	0	0	0	1	2	0	138	209	5.97	3.27	1.98801	0.4179	0.28059	0.01194	4.8	15	18	59	1.27	2.44	2.33	41	36	20	67	1	3.3	0	0	0	0	0
1	64	0	0	0	0	0	1	0	0	0	0	1	0	0	1	0	0	0	154	150	4.99	2.13	2.31037	0.37924	0.13972	0.02994	6.1	25	20	93.9	0.81	1.28	2.87	39	34	13	73	1	3.3	0	0	0	0	0
1	28	0	0	1	1	0	1	1	0	0	0	1	0	0	0	1	0	0	148	323	8.43	4.84	2.94207	0.32877	0.30348	0.01686	8.9	51	30	102	2.06	0.96	1	41	32	18	64	0	3.3	0	0	0	0	0
1	65	0	0	1	0	0	0	1	0	1	1	1	0	1	1	0	0	0	158	116	19.2	17.95	0.7104	0.5184	0	0.0192	1.4	55	72	88	0.64	1.5	0.83	41	26	20	72	1	3.4	0	0	0	0	0
1	67	0	0	1	1	0	1	1	0	0	1	1	1	1	0	1	0	0	110	385	9.16	6.87	1.603	0.458	0.21984	0.00916	3.5	21	16	111	1.97	0.76	2.38	49	27	11	69	0	3.4	0	0	0	0	0
1	29	0	0	0	0	0	0	1	0	0	0	1	0	0	0	0	0	0	109	143	6.96	4.98	1.44768	0.29928	0.2088	0.02784	4.8	64	107	165	6.06	0.91	4.7	50	39	21	68	0	3.4	0	0	0	0	0
1	61	0	1	1	1	0	1	1	0	0	1	2	0	0	1	0	0	0	136	78	6.48	4.18	1.82736	0.36288	0.09072	0.01944	5	38	31	87	1.22	1.4	1.78	47	50	18	64	1	3.4	1	1	0	0	1
1	60	0	0	1	0	1	1	1	0	0	0	1	0	0	1	0	0	0	141	210	14.03	10.4	2.28689	1.10837	0.19642	0.04209	2.1	41	59	74	0.71	1.71	2.92	42	36	17	78	1	3.5	0	0	0	0	0
1	44	0	0	1	1	1	1	0	0	0	0	2	0	0	1	0	0	0	151	145	8.05	4.95	1.95615	0.89355	0.20125	0.0483	2.2	22	21	78.2	0.97	1.62	2.59	42	50	24	76	1	3.5	0	0	0	0	0
1	51	0	0	1	1	0	1	1	0	0	0	1	0	0	1	0	0	0	149	162	8.56	5.84	1.77192	0.63344	0.23968	0.07704	2.8	44	30	80.4	1.67	1.02	2.21	48	44	17	65	1	3.5	0	0	0	0	0
1	49	0	0	0	1	0	0	1	0	0	0	1	0	0	1	0	0	0	141	106	9.43	6.29	2.28206	0.73554	0.04715	0.07544	3.1	33	26	86.3	1.25	1.54	3.17	54	36	18	63	0	3.5	0	0	0	0	0
2	51	1	1	1	0	1	1	0	0	1	0	2	0	0	1	0	0	0	151	187	6.41	4.56	1.39097	0.42306	0.01923	0.01282	3.3	12	26	116	0.61	0.59	2.25	56	49	8	33	0	3.5	0	0	0	0	0
1	58	0	0	1	0	1	0	0	0	0	0	2	0	0	0	0	0	0	144	153	8.98	5.99	2.17316	0.52982	0.18858	0.09878	4.1	14	17	101	3.97	1	2.85	51	33	20	67	0	3.5	0	0	0	0	0
1	44	0	0	1	0	1	0	0	0	0	0	1	0	0	1	0	0	0	192	214	6.32	2.97	2.57224	0.6004	0.12008	0.05688	4.3	39	28	81	0.85	1.01	2.54	50	41	13	60	0	3.5	0	0	0	0	0
1	45	0	0	1	0	0	1	1	0	0	0	1	1	0	1	0	0	0	148	122	5.76	4.5	1.00224	0.2016	0.04032	0.01152	5	32	26	81	0.56	1.43	2.37	51	38	13	67	0	3.5	0	0	0	0	0
2	68	0	0	1	1	0	1	0	0	0	0	1	1	0	1	0	1	0	120	227	6.19	3.71	1.93747	0.3714	0.14237	0.03095	5.2	12	18	61.9	0.86	2.34	2.53	40	38	18	76	1	3.5	0	0	0	0	0
2	74	0	0	1	0	1	0	0	0	0	1	1	1	0	1	0	0	0	115	177	4.99	3.19	1.41217	0.21956	0.11976	0.0499	6.4	12	22	90.7	0.91	2.07	2.58	43	38	16	68	0	3.5	1	1	0	1	0
2	62	1	1	1	1	0	1	0	1	0	0	2	0	0	0	0	0	0	134	104	9.66	7.37	1.42002	0.6279	0.22218	0.01932	2.3	29	31	74	1.2	1.38	2.93	42	43	20	67	0	3.6	0	0	0	0	0
1	31	1	1	0	0	1	0	0	0	0	0	1	0	0	1	1	0	2	150	216	6.7	5.09	1.139	0.4489	0.0201	0.0067	2.5	20	25	101	1.52	1.62	2.84	50	56	14	55	0	3.6	0	0	0	0	0
1	68	0	0	1	1	0	1	0	0	0	0	1	0	0	1	1	0	0	147	86	4.41	2.64	1.30977	0.32193	0.11025	0.03087	4.1	35	25	85	0.94	1.55	1.43	46	39	17	69	1	3.6	0	0	0	0	0
2	57	0	0	0	0	1	1	0	0	1	0	1	0	0	0	0	2	0	124	196	5.98	3.42	1.90164	0.44252	0.16744	0.04784	4.3	17	22	69	1.96	1.38	2.12	44	44	16	70	1	3.6	0	0	0	0	0
2	61	0	0	1	1	1	1	1	0	0	0	1	0	0	1	0	1	0	133	59	5.29	3.92	1.08974	0.22747	0.02116	0.03174	4.8	15	24	67	2.72	1.19	2.99	48	56	17	66	1	3.6	0	0	0	0	0
1	74	0	0	1	0	1	1	1	0	0	1	1	1	0	1	0	0	0	154	154	7.35	4.59	2.2785	0.44835	0.03675	0	5.1	25	31	99	1.98	0.96	2.6	47	43	24	60	0	3.6	0	0	0	0	0
2	46	0	0	0	1	1	1	0	0	0	0	2	1	0	1	0	0	0	131	174	11.44	8.88	1.69312	0.81224	0.03432	0.02288	2.1	42	32	72	1.87	1.02	2.1	40	50	22	66	1	3.7	0	0	0	0	0
1	68	0	0	1	0	0	1	0	0	0	0	1	0	0	0	0	0	0	160	94	4.24	3.22	0.61904	0.28832	0.11024	0	2.1	19	25	87.8	0.9	1.42	2.96	62	45	19	40	0	3.7	1	1	1	0	0
1	54	0	0	1	1	0	1	0	0	0	1	1	1	1	1	0	1	0	176	146	6.42	3.25	2.3112	0.642	0.14124	0.07062	3.6	33	27	84	0.64	1.54	3.39	44	49	21	70	1	3.7	0	0	0	0	0
1	50	0	0	1	0	0	0	0	0	0	0	1	0	0	1	0	0	0	150	68	5.25	3.06	1.50675	0.399	0.2625	0.021	3.8	46	32	100.2	1.13	1.62	2.2	45	44	15	63	0	3.7	0	0	0	0	0
1	66	0	0	1	0	0	0	1	1	0	0	1	1	0	0	1	0	0	138	104	6.78	4.93	1.38312	0.31866	0.12204	0.02712	4.3	29	19	96	1.07	1.08	2.06	49	33	14	65	0	3.7	0	0	0	0	0
1	60	1	0	1	0	0	1	1	0	0	0	1	1	0	1	0	0	0	149	148	6.35	4.19	1.6002	0.34925	0.17145	0.0381	4.6	23	25	89	2.01	1.82	2.37	52	40	19	73	0	3.7	0	0	0	0	0
2	40	0	0	0	1	0	0	0	0	0	0	1	0	0	0	0	0	0	134	219	5.9	3.39	2.0001	0.2714	0.2124	0.0295	7.4	9	14	68	0.87	1.44	2	43	37	17	60	0	3.7	0	0	0	0	0
2	53	0	0	1	1	1	1	0	0	0	0	2	0	0	0	0	0	0	132	100	4.39	2.89	1.26871	0.17121	0.04829	0.00878	7.4	25	26	60	0.82	1.52	3.07	39	30	19	72	0	3.7	0	0	0	0	0
2	76	0	0	1	1	0	1	1	0	0	0	2	0	0	1	1	0	0	130	133	5.95	3.71	1.8207	0.23205	0.17255	0.0119	7.8	16	20	107.3	0.98	0.9	2.28	33	54	21	71	1	3.7	1	1	0	1	0
2	80	0	0	1	0	0	1	1	0	0	0	1	0	0	0	0	0	0	104	206	6.46	5.02	0.78166	0.5491	0.07106	0.03876	1.4	15	21	439	1.96	2.23	2.79	39	37	19	74	0	3.8	1	0	0	0	0
1	60	0	1	0	1	1	1	0	0	0	0	1	0	0	1	0	0	2	148	144	7.67	5.1	1.67206	0.50622	0.35282	0.03835	3.3	21	24	102	1.26	1.22	2.36	40	43	23	66	1	3.8	0	0	0	0	0
1	64	0	0	1	0	0	1	1	0	0	0	1	1	0	1	1	0	0	131	189	7	5.22	1.239	0.378	0.14	0.021	3.3	23	30	123	1.32	1.34	2.48	43	34	20	72	0	3.8	0	0	0	0	0
1	27	0	0	1	0	1	1	0	0	0	0	1	0	0	0	0	0	0	158	123	7.52	5.8	1.2784	0.39104	0.03008	0.02256	3.3	4	36	94.6	0.78	1.28	1.68	42	59	26	77	1	3.8	1	1	0	0	1
1	77	0	0	0	1	0	1	1	0	0	0	1	0	0	0	1	0	1	141	60	6.77	4.49	1.55033	0.41974	0.29111	0.02031	3.7	12	23	88	0.89	1.96	2.97	47	31	26	53	0	3.8	0	0	0	0	0
1	73	0	0	1	1	1	1	1	0	0	0	2	0	0	1	0	0	0	173	98	5.69	2.78	2.25893	0.48934	0.14225	0.02276	4.6	33	36	111	1.42	1.14	1.66	43	50	23	70	1	3.8	0	0	0	0	0
2	64	0	0	1	0	1	1	1	0	0	0	1	0	0	1	0	1	0	129	110	5.22	3.5	1.3572	0.29232	0.02088	0.02088	4.6	16	18	62	1.39	1.74	3.08	45	37	19	58	1	3.8	0	0	0	0	0
1	23	1	0	0	0	0	0	0	0	0	0	1	0	0	1	0	0	0	169	177	8.63	5.37	2.56311	0.5178	0.16397	0.01726	5	42	23	106.7	1.35	0.96	3.07	40	39	28	69	0	3.8	0	0	0	0	0
1	59	0	0	1	0	0	0	1	0	0	0	1	0	0	1	1	0	0	134	17	5.7	3.92	1.2711	0.2508	0.228	0.0285	5.1	16	16	80.3	0.98	0.85	2.23	52	49	17	62	1	3.8	0	0	0	0	0
1	51	0	0	0	0	0	0	1	1	1	1	1	0	0	1	1	0	0	175	115	5.29	3.31	1.56055	0.26979	0.13754	0.01058	5.8	21	13	58	2.32	1.11	3.37	37	31	17	63	0	3.8	0	0	0	0	0
2	42	0	0	0	0	0	0	0	0	0	0	1	1	0	1	0	0	0	139	153	5.97	3.77	1.80294	0.28059	0.10746	0.01194	6.4	33	32	59	4.8	0.41	1.23	44	41	19	65	0	3.8	0	0	0	0	0
2	48	0	0	1	1	1	1	0	0	0	0	1	0	0	1	0	0	0	134	141	7.05	3.79	2.65785	0.40185	0.1692	0.0282	6.6	49	66	65	1.01	0.99	3.45	38	36	16	74	0	3.8	0	0	0	0	0
1	20	0	0	1	0	0	1	0	0	0	0	1	0	0	1	0	0	0	177	262	7.05	3.91	2.60145	0.3525	0.1128	0.0705	7.4	23	15	90	1.02	1.58	2.69	42	33	12	68	0	3.8	0	0	0	0	0
2	52	1	0	1	1	0	0	1	1	0	0	1	0	0	1	0	0	0	140	164	6.35	4.12	1.86055	0.2413	0.10795	0.01905	7.7	10	12	72	0.61	1.08	2.65	37	30	15	60	1	3.8	0	0	0	0	0
1	31	0	0	1	0	0	0	0	0	0	0	1	0	0	1	0	0	0	154	122	4.55	2.97	1.2922	0.24115	0.03185	0.0182	5.4	97	58	84	2.34	0.87	1.14	48	34	21	71	0	3.9	0	0	0	0	0
1	64	0	0	1	1	1	0	1	0	0	1	1	1	1	1	0	0	0	155	151	6.39	4.15	1.71891	0.28116	0.21087	0.03195	6.1	16	22	92	1.1	1.31	2.59	45	40	22	60	1	3.9	0	0	0	0	0
2	32	0	0	0	0	0	1	0	0	0	0	1	0	0	0	0	2	0	89	389	7.95	5.45	1.96365	0.3816	0.1272	0.02385	5.1	19	25	67	0.93	0.55	1.46	39	52	22	67	1	4	0	0	0	0	0
1	27	0	0	1	0	0	1	0	0	0	0	1	0	0	1	0	0	0	164	130	4.54	2.35	1.97036	0.1589	0.04086	0.01816	12.4	26	29	82	0.85	1.41	2.66	38	28	30	71	0	4	0	0	0	0	0
1	26	0	0	0	1	0	0	0	0	0	0	2	1	0	1	0	0	0	184	124	9.12	6.58	1.71456	0.70224	0.11856	0.00912	2.4	18	22	93	2.15	1.23	2.36	41	35	21	51	0	4.1	0	0	0	0	0
2	82	0	0	1	1	1	0	1	0	0	0	2	1	0	1	0	0	0	148	143	4.94	3.24	1.2597	0.3705	0.05928	0.00988	3.4	7	18	84.3	1.11	1.41	1.84	44	45	10	73	0	4.1	0	0	0	0	0
1	34	0	0	1	0	1	1	0	0	0	0	1	0	0	1	0	0	0	128	98	4.78	2.9	1.38142	0.28202	0.20076	0.01912	4.9	21	18	83	2.64	0.96	2.37	42	37	20	66	0	4.1	0	0	0	0	0
1	50	0	0	1	0	0	1	0	0	0	0	1	1	0	1	0	0	2	147	181	5.05	2.66	1.8887	0.27775	0.202	0.0202	6.8	34	33	96	1.98	0.85	2.83	41	39	21	64	1	4.1	0	0	0	0	0
2	35	0	0	1	0	1	1	0	0	0	0	1	1	0	1	0	0	0	143	232	5.38	2.74	2.22732	0.25824	0.11836	0.03228	8.6	26	21	88	2.01	0.99	2.64	37	35	18	67	0	4.1	0	0	0	0	0
1	77	0	0	0	0	0	0	0	0	0	0	1	0	0	0	0	0	0	155	81	5.15	2.03	2.3381	0.22145	0.52015	0.0412	10.6	20	23	82	0.66	1.72	1.63	49	59	17	72	0	4.1	0	0	0	0	0
2	42	0	0	0	0	0	1	0	0	0	0	1	0	0	1	0	0	0	134	177	19.61	17.32	1.7649	0.52947	0	0	3.3	8	17	89	1.97	1.78	2.86	43	32	24	71	0	4.2	0	0	0	0	0
1	67	0	0	0	0	0	0	1	0	1	1	1	1	0	0	0	0	0	147	114	6.33	4.04	1.72176	0.34815	0.20256	0.01899	4.9	21	20	93	4.3	0.83	2.72	43	32	18	67	1	4.2	0	0	0	0	0
2	63	0	0	0	1	1	1	0	0	0	0	1	0	0	0	0	0	0	131	137	4.38	2.18	1.63812	0.31974	0.219	0.0219	5.1	12	21	107.1	0.97	1.53	1.95	46	51	18	73	1	4.2	0	0	0	0	0
1	53	0	0	0	1	1	1	0	0	0	0	1	0	0	1	0	0	0	144	99	6.76	4.6	1.64944	0.25688	0.24336	0.00676	6.4	18	19	111.2	1.04	1.32	3.05	41	52	28	62	1	4.2	0	0	0	0	0
1	20	0	0	0	0	1	1	0	0	0	0	1	0	0	0	0	0	0	161	185	9.66	8.13	0.90804	0.51198	0.08694	0.01932	1.8	28	30	84	0.61	1.64	1.09	38	23	23	65	0	4.3	0	0	0	0	0
1	44	0	0	1	0	1	1	0	0	0	0	1	0	0	0	0	0	0	138	163	11.77	8.67	2.31869	0.62381	0.1177	0.03531	3.7	19	26	71	1.55	1.17	2.94	38	41	17	64	1	4.3	0	0	0	0	0
2	75	0	0	0	0	0	1	0	0	0	0	1	1	0	0	0	0	0	107	143	5.85	4.12	1.33965	0.351	0.02925	0.0117	3.8	27	41	67	1.12	1.94	2.66	41	50	18	60	0	4.3	1	0	0	0	0
1	47	1	0	0	0	0	0	0	0	0	0	2	0	0	1	0	0	0	170	59	5.78	2.7	2.32356	0.5202	0.19652	0.04046	4.5	36	41	82.8	0.8	0.91	1.99	40	40	22	61	0	4.3	1	1	0	0	1
1	79	0	0	1	0	0	1	1	0	0	0	1	1	0	0	0	0	0	138	133	6.67	3.37	2.50125	0.54027	0.26013	0	4.6	29	32	82.3	0.72	1.28	1.68	53	45	22	61	0	4.3	0	0	0	0	0
1	59	0	0	1	0	0	0	0	0	0	0	1	0	0	0	0	0	0	157	80	7.11	4.04	2.50983	0.51192	0.04266	0.00711	4.9	24	24	86.4	4.7	1.16	4.86	42	38	23	77	0	4.3	0	0	0	0	0
1	24	0	0	0	0	0	0	0	0	0	0	1	1	0	0	0	0	0	161	153	7.82	5.44	1.8377	0.32844	0.17204	0.0391	5.6	24	33	68	0.57	1.46	1.22	40	31	17	73	1	4.3	0	0	0	0	0
1	61	0	0	0	1	1	1	1	0	0	0	2	0	0	1	0	0	0	150	109	4.29	2.2	1.62162	0.29172	0.15015	0.03003	5.6	22	23	84	1.58	1.09	2.6	44	44	22	60	0	4.3	0	0	0	0	0
2	59	0	0	1	1	0	1	1	0	0	0	1	1	0	1	1	0	0	145	141	4.66	2.64	1.57974	0.2796	0.14912	0.00932	5.7	24	18	53.4	2.12	1.4	2.35	45	36	18	73	0	4.3	0	0	0	0	0
1	66	0	0	1	1	0	0	0	0	0	0	1	0	0	1	0	0	0	134	151	4.74	2.51	1.82016	0.28914	0.10902	0.00948	6.3	20	24	83	0.84	1.67	1.17	50	40	12	69	0	4.3	0	0	0	0	0
2	38	0	0	0	0	1	0	0	0	0	0	1	0	0	1	0	0	2	146	120	5.72	3.49	1.84184	0.33176	0.0286	0.0286	5.6	41	37	68	1.16	1.45	3.13	45	36	20	57	0	4.4	0	0	0	0	0
2	49	0	0	1	1	0	1	0	0	0	0	1	0	0	1	0	0	0	136	238	8.44	4.81	2.66704	0.422	0.48108	0.05908	6.3	20	24	55.3	1.42	1.59	2.98	33	27	16	76	1	4.4	0	0	0	0	0
2	43	1	1	1	1	0	0	0	0	0	0	1	0	0	1	0	0	1	131	137	8.63	6.75	1.25998	0.54369	0.05178	0.02589	2.3	19	35	74	0.74	1.04	2.59	55	31	17	39	0	4.5	1	1	1	0	0
2	63	0	0	1	0	0	1	1	0	0	0	1	0	0	1	1	0	0	146	140	3.82	2.05	1.08106	0.38964	0.2292	0.06876	2.8	26	33	82.3	1.76	1.58	4.34	42	48	24	70	1	4.5	0	0	0	0	0
2	43	0	0	1	1	0	1	0	0	0	0	1	0	0	1	0	0	0	125	148	5.91	4.08	1.38885	0.37824	0.04728	0.01182	3.7	13	18	51	1.51	1.32	2.51	42	35	27	76	0	4.5	0	0	0	0	0
1	48	1	0	0	0	0	1	0	0	0	1	2	0	0	1	1	0	0	165	158	9.26	6.19	2.39834	0.62042	0.0463	0.00926	3.9	36	38	110	2.64	1.12	1.03	54	46	13	41	0	4.5	0	0	0	0	0
1	77	0	0	1	1	0	0	0	0	0	0	1	0	1	1	1	0	0	150	61	6.68	5	1.28256	0.334	0.05344	0.01336	3.8	21	32	86	1.28	1.28	2.01	45	34	17	74	0	4.6	0	0	0	0	0
1	73	0	0	1	1	0	0	1	1	0	0	2	0	0	0	1	0	0	152	104	4.45	2.39	1.5397	0.20025	0.28035	0.04005	7.7	29	35	91.8	1.52	1.08	3.38	48	46	26	63	1	4.6	0	0	0	0	0
2	67	1	0	0	0	1	0	0	0	0	1	1	0	0	0	0	0	0	117	115	10.11	8.58	1.18287	0.3033	0.03033	0.01011	3.9	36	87	73	0.53	2.03	2.11	61	45	10	40	0	4.7	0	0	0	0	0
2	42	0	0	1	1	0	1	0	0	0	0	1	0	0	1	0	0	0	121	183	4.28	2.26	1.77192	0.17976	0.05992	0.00856	9.9	21	20	78.2	1.28	1.04	3.07	39	45	18	76	1	4.7	0	0	0	0	0
2	71	0	0	1	0	0	1	1	0	1	1	1	0	1	1	0	1	0	85	140	7.7	4.71	1.9404	0.6237	0.3927	0.0308	3.1	16	22	121	2.1	1.06	1.42	43	45	18	71	1	4.8	0	0	0	0	0
1	68	0	0	1	1	1	0	0	0	0	0	2	0	0	1	1	0	0	139	119	7	4.95	1.442	0.462	0.14	0.007	3.1	22	32	85	1.19	1.04	2.35	50	65	15	60	0	4.8	1	1	1	0	0
1	66	0	0	1	0	0	1	0	0	0	1	1	0	0	0	0	0	1	154	159	7.42	5.47	1.51368	0.32648	0.08162	0.02968	4.6	29	26	115	1.09	1.25	2.27	44	37	18	69	0	4.8	0	0	0	0	0
1	61	0	0	1	1	1	0	0	0	0	1	2	1	1	0	1	0	0	135	120	6.77	3.76	2.13255	0.44682	0.41297	0.02031	4.8	86	48	119.7	1.06	1.2	1.1	47	45	20	67	0	4.8	0	0	0	0	0
2	58	0	0	1	0	0	1	0	0	0	0	1	0	0	1	0	0	0	122	119	4.85	3.13	1.38225	0.23765	0.0679	0.0291	5.8	11	17	67.3	1.49	1.18	1.47	48	41	22	67	0	4.8	0	0	0	0	0
1	56	0	0	0	0	0	1	0	0	0	0	1	0	0	0	0	0	0	146	84	5.74	3.91	1.36038	0.4018	0.05166	0.01722	3.4	9	19	77.6	0.84	1.55	3.85	58	51	17	75	1	4.9	0	0	0	0	0
1	66	0	0	1	1	0	1	0	0	0	0	2	0	0	1	0	0	0	183	97	6.31	3.84	1.88038	0.54266	0.03786	0.01262	3.5	70	60	114	1.38	1.61	1.66	41	49	18	66	0	4.9	0	0	0	0	0
1	41	0	1	1	0	0	1	0	0	0	0	1	0	0	1	0	0	0	158	290	15.42	10.84	3.42324	1.0794	0.06168	0.01542	3.2	45	23	115	1.47	0.99	2.91	47	50	19	73	1	5	0	0	0	0	0
1	56	0	1	1	0	0	1	0	0	0	0	1	0	0	1	1	0	0	164	155	8.5	7.3	0.9605	0.1785	0.0425	0.017	5.4	36	41	87	1.4	1.21	3.87	61	55	12	34	0	5	0	0	0	0	0
2	69	0	0	0	0	0	0	1	0	0	1	1	0	0	1	0	0	0	124	189	5.05	2.97	1.69175	0.2222	0.1414	0.0202	7.6	13	19	87.9	1.33	1.31	3.8	45	39	19	66	0	5	0	0	0	0	0
1	48	0	0	0	1	0	0	0	0	0	0	1	0	0	1	0	0	0	154	126	7.28	3.89	2.75912	0.35672	0.182	0.08736	7.7	80	39	110	4.42	0.77	2.37	46	39	15	76	0	5	0	0	0	0	0
1	66	0	0	0	1	1	0	0	0	0	0	2	0	0	1	0	0	0	146	135	5.75	3.46	2.001	0.25875	0.01725	0.01725	7.7	24	24	75.5	1.65	1.53	4.51	48	42	20	62	0	5	0	0	0	0	0
2	45	0	0	0	0	0	0	0	0	0	0	1	0	0	1	0	0	0	120	163	7	4.7	1.967	0.217	0.112	0.007	9.1	18	22	50	1.73	1.38	2.34	39	42	19	76	0	5	0	0	0	0	0
2	63	0	0	1	0	0	0	0	0	0	0	1	0	0	1	0	0	0	129	261	9.64	6.2	2.90164	0.42416	0.0964	0.01928	6.8	19	24	73	6.37	0.69	2.1	46	38	17	68	1	5.1	0	0	0	0	0
2	64	0	0	0	0	0	1	0	1	1	1	2	0	0	0	0	0	0	136	163	8.19	7.32	0.67158	0.18018	0.00819	0.00819	3.7	28	27	78	0.77	1.7	1.96	44	46	16	60	0	5.2	1	1	0	1	0
1	52	0	0	1	0	0	1	0	0	0	0	1	0	0	1	0	0	0	143	135	6.31	4.39	1.50178	0.29026	0.11989	0.01262	5.2	31	18	72.2	1.93	0.88	2.11	48	35	27	66	1	5.2	0	0	0	0	0
2	72	0	0	0	0	0	0	0	0	0	0	1	0	0	1	1	0	0	128	169	5.17	2.2	2.47126	0.35156	0.08789	0.06204	7	12	22	85.3	0.6	1.91	2.96	40	42	22	78	0	5.2	0	0	0	0	0
2	63	0	0	0	0	0	1	0	0	0	0	1	1	0	1	0	0	0	150	180	5.95	3.79	1.7493	0.238	0.1428	0.02975	7.4	32	35	66.4	2.27	1.13	4.33	45	49	25	74	1	5.2	0	0	0	0	0
2	71	0	0	1	1	0	1	1	0	0	0	1	0	0	1	0	0	0	129	127	4.27	2.42	1.32797	0.43127	0.06832	0.02135	3.1	13	21	52.6	1.41	1.7	3.09	42	35	17	68	1	5.3	0	0	0	0	0
2	46	0	0	0	1	0	1	0	0	0	0	2	0	1	0	1	0	0	118	181	7.38	6.34	0.78966	0.2214	0.02214	0.00738	3.6	22	34	53	1.07	0.7	1.91	53	50	20	63	0	5.3	0	0	0	0	0
1	54	0	0	1	0	0	0	1	0	0	0	1	0	0	1	0	0	0	172	149	8.53	6.19	1.73159	0.46062	0.13648	0.00853	3.8	18	20	67	1.86	1.33	2.8	45	45	17	69	1	5.3	0	0	0	0	0
2	44	0	0	1	1	0	0	0	0	0	0	1	0	0	1	0	0	0	141	153	5.45	3	1.962	0.3597	0.1199	0.0109	5.5	59	43	42.9	0.65	1.91	2.42	43	40	19	71	0	5.3	0	0	0	0	0
1	65	0	0	0	0	0	1	1	0	0	0	1	0	1	1	0	0	0	161	93	7.05	4.11	2.3829	0.423	0.1128	0.02115	5.6	119	70	84.3	1.53	0.96	3.29	45	46	20	67	1	5.3	0	0	0	0	0
1	51	0	0	1	0	0	0	0	0	0	0	1	0	0	1	0	0	0	162	89	7.71	3.36	3.10713	0.49344	0.68619	0.04626	6.3	36	24	65	0.99	1.25	3.2	47	39	12	71	0	5.3	0	0	0	0	0
2	48	0	0	1	1	0	1	0	0	0	0	1	0	0	1	0	0	0	104	110	7.42	3.93	3.16834	0.2597	0.05194	0.00742	12.2	20	21	53.8	3	1.21	2.76	39	45	26	78	0	5.3	0	0	0	0	0
1	69	0	0	0	1	0	0	1	1	0	1	1	1	1	1	1	0	0	141	220	9.38	6.81	1.55708	0.80668	0.15946	0.0469	1.9	15	17	41	1.26	1.5	3.05	43	35	13	67	0	5.4	0	0	0	0	0
2	70	0	0	1	1	1	0	1	0	0	0	1	0	0	1	0	0	2	124	112	4.59	2.73	1.40913	0.33048	0.0918	0.03213	4.3	18	26	77.2	2.43	1.03	1.66	40	40	22	78	1	5.5	0	0	0	0	0
1	49	0	0	1	0	1	1	1	0	0	0	2	1	0	1	1	0	0	163	184	5.85	3.7	1.7199	0.2925	0.12285	0.01755	5.9	16	21	101.9	1.21	1.11	3.61	36	46	25	71	0	5.5	0	0	0	0	0
2	30	0	0	0	1	0	0	0	0	0	0	1	0	0	1	0	1	0	153	161	6.73	4.49	1.93151	0.26247	0.04038	0.00673	7.4	20	30	64	1.59	1.58	2.53	26	32	38	88	1	5.5	0	0	0	0	0
2	74	0	0	0	0	0	1	1	0	0	0	1	0	0	0	0	0	0	137	90	10.36	8.47	0.9324	0.76664	0.18648	0	1.2	15	23	96	0.92	2.3	1.87	40	37	17	69	1	5.6	0	0	0	0	0
1	30	0	0	1	0	0	1	0	0	0	0	1	0	0	1	0	0	0	152	175	6.43	4.2	1.81969	0.39866	0.01286	0	4.6	47	22	82	1.86	1.02	2.66	40	33	32	74	1	5.6	0	0	0	0	0
2	46	0	0	1	1	1	1	0	0	0	0	1	0	0	1	0	0	0	123	146	5.15	3.04	1.339	0.2575	0.46865	0.0412	5.2	32	29	59.2	2	1.09	4.13	45	45	31	53	1	5.6	0	0	0	0	0
2	55	0	1	1	0	1	1	0	0	0	0	1	0	0	1	0	0	0	119	154	6.52	4.08	1.91688	0.37164	0.1304	0.01956	5.2	25	24	67.6	2.52	1.42	2.25	43	45	16	70	1	5.6	0	0	0	0	0
2	70	0	0	1	1	1	1	1	0	0	0	1	0	0	1	1	0	0	109	119	7.09	4.84	1.65197	0.38286	0.19143	0.02127	4.3	24	26	59.2	2.19	1.14	2.18	48	46	15	69	0	5.7	0	0	0	0	0
1	29	0	0	1	1	0	0	0	0	0	0	1	0	0	1	0	0	0	141	65	7.01	3.46	2.18011	0.44163	0.86223	0.0701	4.9	35	27	68.2	2.81	1.12	3.58	47	46	28	67	1	5.7	0	0	0	0	0
1	48	0	0	1	0	0	1	0	0	0	0	1	0	0	1	0	0	0	164	193	9.07	6.64	1.94098	0.38094	0.09977	0.00907	5.1	145	168	89	0.66	1.35	2.42	42	43	22	66	0	5.7	0	0	0	0	0
2	66	0	0	1	0	0	1	0	0	0	0	1	1	0	1	0	0	0	128	159	6.24	4.7	1.2792	0.16848	0.06864	0.01872	7.6	10	24	59	2.92	1.26	2.57	44	35	22	67	0	5.7	0	0	0	0	0
1	60	0	0	0	1	1	0	0	0	0	0	1	0	0	1	0	0	2	131	76	7.82	5.2	1.90808	0.5474	0.14076	0.02346	3.5	30	30	58	1.28	1.4	2.76	44	48	18	77	0	5.8	0	0	0	0	0
2	57	0	0	0	0	0	0	1	1	0	0	1	0	0	1	0	0	0	140	231	12.18	10.04	1.65648	0.47502	0.01218	0	3.5	8	20	75	1.38	1.94	4.79	37	25	13	63	1	5.8	0	0	0	0	0
1	49	0	0	0	0	0	1	0	0	0	0	2	0	0	1	0	0	1	158	74	4.64	2.29	1.80032	0.43152	0.11136	0.00928	4.2	30	27	111	1.62	0.55	1.73	43	41	20	66	0	5.8	0	0	0	0	0
1	46	0	0	1	0	0	0	0	0	0	0	1	0	0	1	0	0	0	158	186	7.68	4.8	2.12736	0.50688	0.192	0.05376	4.2	110	56	85.8	2.87	0.92	2.1	49	66	20	64	0	5.8	0	0	0	0	0
2	68	0	0	0	0	1	1	0	0	0	0	1	1	0	1	0	0	0	130	168	5.43	4.22	0.92853	0.21177	0.04887	0.02172	4.4	17	22	58	0.87	1.28	2.36	36	42	21	76	1	5.8	0	0	0	0	0
1	49	0	0	1	0	1	0	0	0	0	0	1	0	0	1	1	0	0	132	114	5.52	3.8	1.36896	0.25944	0.07728	0.01104	5.3	39	49	128.7	0.54	0.94	1.56	54	45	11	34	0	5.8	0	0	0	0	0
2	70	0	0	1	1	1	0	1	0	0	0	2	0	0	0	1	1	0	138	104	4.53	3.01	1.20951	0.19932	0.09966	0.00906	6.1	22	28	65.8	0.77	1.98	2.87	42	45	19	72	1	5.8	0	0	0	0	0
2	55	1	0	1	1	0	1	0	0	0	0	1	0	0	1	1	0	0	133	130	6.49	3.93	1.90157	0.25311	0.29205	0.11033	7.5	32	38	66.1	1.2	1.02	2.22	54	45	15	41	0	5.8	0	0	0	0	0
1	87	0	0	0	1	1	1	0	0	0	0	2	0	0	1	0	0	1	119	136	4.04	2.33	0.84436	0.27068	0.16968	0.0202	3.1	6	18	90.2	0.38	1.23	1.35	50	42	19	70	0	5.9	0	0	0	0	0
2	22	0	0	0	0	0	0	0	0	0	0	1	0	0	1	0	0	0	140	189	4.56	2.35	1.81032	0.20064	0.1596	0.04104	9	12	14	53.9	1.02	1.36	2.35	37	31	27	76	0	6	0	0	0	0	0
1	45	0	0	0	0	0	1	1	0	0	0	1	0	0	1	0	0	0	136	197	11.64	9.98	1.19892	0.43068	0.02328	0.01164	2.8	44	32	86	0.86	1.54	3.22	44	31	24	65	0	6.1	0	0	0	0	0
1	44	0	0	0	1	0	0	0	1	0	1	1	1	0	1	1	0	0	146	166	8.31	5.88	1.77003	0.50691	0.10803	0.04155	3.5	34	22	94	2.42	0.85	2.81	41	44	18	68	0	6.1	0	0	0	0	0
2	63	0	0	1	0	1	0	0	0	0	0	1	0	0	1	0	0	0	135	110	6.19	4.28	1.38037	0.32188	0.19189	0.01857	4.3	32	29	60	2.37	1.37	2.81	45	38	16	71	1	6.1	0	0	0	0	0
2	41	0	0	1	0	1	1	0	0	0	0	1	0	0	1	0	1	0	124	315	4.44	2.73	1.221	0.24864	0.20868	0.03108	4.9	14	20	76	1.38	1.22	2.72	45	50	17	76	1	6.1	0	0	0	0	0
2	65	0	0	1	1	1	1	1	1	0	0	1	0	0	1	0	0	0	130	114	4.76	3.21	1.18048	0.21896	0.13804	0.00952	5.4	19	28	62	0.97	1.03	2.33	40	54	23	65	1	6.1	0	0	0	0	0
1	73	0	0	0	0	1	0	0	0	0	0	1	0	0	1	0	0	0	142	179	7.67	4.85	2.37003	0.39117	0.05369	0.00767	6.1	24	25	91	1.19	2	2.96	50	32	22	68	0	6.1	0	0	0	0	0
2	75	0	0	1	0	0	0	1	1	0	0	2	0	1	1	1	0	0	147	109	4.89	3.2	1.39854	0.21027	0.06846	0.00978	6.7	46	33	90	1.67	1.02	2.45	41	37	15	70	0	6.1	0	0	0	0	0
2	33	0	0	0	1	1	1	0	0	0	0	1	0	0	1	0	1	0	144	145	6.25	3.88	2.06875	0.25	0.0375	0.0125	8.3	9	16	61.5	2.26	0.96	2.82	37	36	22	75	1	6.1	0	0	0	0	0
1	57	0	0	0	0	0	0	0	0	0	0	1	0	0	1	0	0	0	146	164	8.22	3.74	3.81408	0.32058	0.3288	0.01644	11.9	20	18	92	0.98	1.37	3.13	44	41	17	69	1	6.1	0	0	0	0	0
1	58	1	1	1	1	0	1	1	0	0	0	1	1	0	1	1	0	0	164	118	4.78	3.14	1.26192	0.32982	0.02868	0.01912	3.8	23	20	110	3.25	0.89	1.99	45	42	15	74	0	6.2	0	0	0	0	0
1	60	0	0	1	1	0	0	0	0	0	0	1	0	0	0	0	0	0	144	126	4.31	2.07	1.62918	0.37066	0.21119	0.03017	4.4	38	25	90.5	2.23	0.77	2.89	41	32	15	69	0	6.2	0	0	0	0	0
2	18	0	0	0	1	1	1	0	0	0	0	1	0	0	1	0	0	0	96	272	3.82	1.71	1.81832	0.17954	0.09168	0.0191	10.1	10	20	56.4	1.05	1.02	1.53	36	33	32	84	1	6.2	0	0	0	0	0
2	78	0	0	0	0	0	0	1	0	0	0	1	1	0	1	1	0	0	139	211	7.17	3.67	3.11895	0.27246	0.05736	0.05019	11.4	14	19	68	0.79	1.63	2.87	41	32	15	70	0	6.2	0	0	0	0	0
1	38	0	0	1	0	0	0	0	0	0	0	1	0	0	1	0	0	0	150	102	4.09	0.09	0.058896	0.24949	0.11861	0.02045	0.2	32	27	81.2	1.71	1.28	3.03	52	34	10	74	0	6.3	0	0	0	0	0
2	64	0	0	0	1	0	1	0	0	0	0	2	0	0	1	0	0	1	91	16	8.3	6.55	1.2616	0.3818	0.0913	0.0166	3.3	16	30	67	1.18	1.47	2.62	38	41	21	58	0	6.3	0	0	0	0	0
1	70	0	0	0	1	0	0	0	0	0	0	2	0	0	1	0	0	0	155	104	7.04	4.89	1.54176	0.44352	0.1408	0.02112	3.5	34	27	100	1.75	0.93	2.69	49	35	13	74	0	6.3	0	0	0	0	0
2	40	1	0	0	0	1	1	0	0	0	0	1	0	0	1	0	0	0	138	104	5.6	3.49	1.4728	0.4088	0.1176	0.112	3.6	29	27	75.5	1.33	1.14	3.51	37	42	21	65	1	6.3	0	0	0	0	0
2	68	1	0	1	0	0	1	0	0	0	0	1	0	0	0	0	1	0	117	133	3.6	2.06	1.1196	0.2088	0.1692	0.0396	5.4	12	16	65.5	1.24	1.27	3.2	54	47	19	68	1	6.3	0	0	0	0	0
2	56	0	0	0	1	0	1	1	0	0	0	2	0	0	0	0	0	0	129	84	4.09	2.32	1.37833	0.24131	0.13088	0.02045	5.7	14	17	64.5	2.82	1.07	2.73	38	38	18	75	0	6.3	0	0	0	0	0
1	54	1	1	0	1	0	1	0	0	0	0	1	0	0	1	0	0	0	150	109	6.67	3.93	2.16775	0.36018	0.20677	0.00667	6	39	29	83	3.65	1.05	3.99	42	37	22	71	1	6.3	0	0	0	0	0
1	49	0	0	0	0	0	1	1	0	0	0	1	0	0	1	0	0	0	158	260	6.59	3.66	2.16152	0.34268	0.38881	0.03295	6.3	47	36	6.14	2.06	1.69	3.9	45	41	16	57	1	6.3	0	0	0	0	0
1	62	0	0	1	1	0	1	1	0	0	1	1	1	0	1	0	0	0	136	135	7.51	5.11	1.93007	0.26285	0.18775	0.02253	7.3	16	30	91.7	3.89	0.84	1.62	49	47	17	59	0	6.3	0	0	0	0	0
1	47	0	0	0	0	0	0	1	0	0	0	1	0	0	0	0	0	0	95	125	7.86	6.37	0.85674	0.62094	0.00786	0	1.4	12	18	189	1.32	1.08	4	39	38	13	71	0	6.4	0	0	0	0	0
2	19	0	0	1	0	0	1	0	0	0	0	1	0	0	1	0	0	0	140	135	7.41	4.85	2.14149	0.2964	0.09633	0.02223	7.2	12	21	67.8	0.66	1.45	1.69	34	36	28	73	1	6.4	0	0	0	0	0
2	59	0	0	1	1	0	1	1	0	0	0	1	0	0	1	0	0	0	101	159	10.05	6.64	2.5929	0.69345	0.11055	0.01005	3.7	59	90	78.8	1.12	0.85	2.38	40	42	15	71	1	6.6	0	0	0	0	0
2	44	0	0	0	1	0	1	0	0	0	0	1	0	0	1	0	1	0	128	133	4.73	2.67	1.63185	0.31218	0.09933	0.01892	5.2	16	26	74.9	0.59	1.64	2.75	37	45	24	70	1	6.6	0	0	0	0	0
1	28	1	0	0	0	1	1	0	0	0	0	1	0	0	1	0	0	1	140	166	5.74	3.36	1.87124	0.21812	0.2583	0.0287	8.6	19	21	86.5	0.59	2.01	1.23	40	31	21	70	0	6.6	0	0	0	0	0
2	44	0	0	0	0	0	1	0	0	0	0	1	0	0	1	0	0	2	124	244	9.64	0.73	1.38816	0.51092	0.12532	0.01928	2.7	20	36	60	1.18	1.3	1.6	41	43	20	65	0	6.7	0	0	0	0	0
2	59	0	0	1	1	1	0	0	0	0	0	1	0	0	0	0	0	2	119	127	7.98	6.58	0.98952	0.36708	0.03192	0.00798	2.7	41	259	55	1.59	1.36	3.17	41	39	20	64	0	6.7	0	0	0	0	0
2	43	0	0	1	1	1	1	1	0	0	0	1	0	0	1	0	1	0	134	54	6.47	4.61	1.34576	0.43349	0.0647	0.01941	3.1	31	29	92.8	1.08	1.81	1.7	50	57	18	69	1	6.7	1	0	0	0	0
2	41	0	0	1	1	1	1	0	1	0	0	1	0	0	1	0	1	0	128	187	7.84	5.85	1.4112	0.44688	0.10976	0.02352	3.2	14	12	44.8	1.36	1.27	2.6	38	36	17	74	1	6.7	0	0	0	0	0
1	54	0	0	0	0	0	0	0	0	0	0	1	0	0	0	0	0	0	161	137	4.91	3.1	1.31097	0.36825	0.11784	0.00982	3.6	26	22	107.9	1.4	1.49	2.73	47	38	25	71	0	6.7	0	0	0	0	0
1	76	0	0	1	0	0	1	0	0	0	0	1	1	0	1	1	0	0	141	94	9.6	7.58	1.2384	0.576	0.192	0.0096	2.2	22	25	65	1.24	0.68	1.55	39	29	8	61	0	6.8	0	0	0	0	0
1	60	0	0	0	0	0	0	1	1	1	0	1	1	0	1	1	0	0	159	156	5.07	3.74	0.99879	0.26871	0.06084	0	3.7	51	31	84.8	0.92	1.46	1.82	43	40	15	74	1	6.8	0	0	0	0	0
2	72	0	0	0	1	0	1	1	1	1	0	1	1	0	0	0	0	0	132	75	8.48	6.15	1.72992	0.45792	0.11024	0.03392	3.8	14	12	67.4	2.49	1.19	3.71	29	48	19	74	1	6.8	0	0	0	0	0
2	57	0	0	1	1	1	1	0	0	0	0	1	1	0	1	0	0	0	126	107	6.75	4.33	1.99125	0.35775	0.0675	0	5.6	27	24	70	1.2	1.73	3.57	37	38	19	73	1	6.8	0	0	0	0	0
1	56	1	0	0	1	1	0	0	0	0	0	1	0	0	1	0	1	0	160	75	4.86	2.57	1.76904	0.2187	0.27216	0.02916	8.1	24	28	94.7	1.87	1.03	2.46	40	40	18	77	1	6.8	0	0	0	0	0
2	28	1	0	0	0	1	0	0	0	0	0	1	0	0	1	0	0	0	132	147	5.09	3.13	1.56772	0.31049	0.07126	0.03054	5	17	24	85.5	0.72	1.63	1.76	40	30	30	69	0	7	0	0	0	0	0
2	24	1	0	0	1	0	0	0	0	0	0	1	0	0	1	1	0	0	134	240	10.22	6.18	3.36238	0.6132	0.04088	0.02044	5.5	37	67	74	1.39	1.25	2.28	37	34	18	71	0	7.1	0	0	0	0	0
1	39	0	0	1	1	0	1	0	0	0	0	1	0	0	1	0	0	2	154	89	5.18	2.57	2.22222	0.30044	0.06216	0.02072	7.4	37	42	73.4	0.99	1.38	2.43	38	32	35	63	0	7.1	0	0	0	0	0
1	63	0	0	1	0	0	1	0	0	0	0	1	0	0	1	0	0	0	120	153	6.18	0.29	0.04635	0.038934	0.17304	0.01236	1.2	10	20	87.3	0.71	1.34	2.8	43	37	18	70	0	7.2	0	0	0	0	0
2	46	0	0	0	0	1	1	0	0	0	0	1	0	0	1	0	1	0	98	115	3.13	2.2	0.57905	0.2504	0.09077	0.00939	2.3	18	22	59.9	1.71	1.33	4.36	38	31	19	77	1	7.2	0	0	0	0	0
1	57	0	0	1	0	1	1	0	0	0	0	1	0	0	1	0	0	0	154	98	4.6	3.32	0.9614	0.23	0.0782	0.0092	4.2	18	28	80.2	1.57	1.54	2.27	40	35	21	60	0	7.2	0	0	0	0	0
1	57	0	0	0	0	1	0	0	0	0	1	2	0	1	0	0	2	0	148	119	3.64	1.97	1.27036	0.2002	0.17108	0.02912	6.3	18	19	82.6	1.16	1.16	2.29	39	53	24	62	0	7.2	0	0	0	0	0
2	39	0	0	1	1	0	1	0	0	0	0	2	0	0	1	1	0	0	115	50	4.55	2.93	1.4014	0.182	0.03185	0.0091	7.7	16	17	66	1.18	1.62	1.69	44	46	17	60	0	7.2	0	0	0	0	0
1	41	0	0	0	1	1	0	0	0	0	0	1	0	0	0	0	0	0	153	109	3.81	2.41	1.23063	0.14097	0.01905	0.01143	8.7	26	20	86	2.69	1.12	2.48	44	31	17	71	0	7.2	0	0	0	0	0
2	53	1	0	0	0	0	0	0	0	0	0	1	0	0	0	0	0	0	120	210	7.46	4.83	1.79786	0.72362	0.09698	0.00746	2.5	16	21	63	3.26	1.33	2.16	42	35	19	74	0	7.3	0	0	0	0	0
2	18	1	0	1	0	1	1	0	0	0	0	1	0	0	1	0	0	0	132	96	5.45	2.46	2.50155	0.2398	0.17985	0.0654	10.4	11	25	60.2	0.9	1.26	1.13	39	50	22	76	1	7.5	0	0	0	0	0
2	20	0	0	0	1	1	0	0	0	0	0	1	0	0	1	0	0	0	138	201	6.01	3.46	1.61068	0.58898	0.31853	0.03005	2.7	35	31	60.8	1.91	1.45	3.49	39	35	18	70	0	7.6	0	0	0	0	0
2	66	0	0	1	1	0	1	0	1	0	0	1	1	0	1	0	0	0	155	152	7.29	4.48	2.14326	0.34992	0.27702	0.03645	6.1	58	38	100.3	4.59	1.1	2.82	44	40	17	63	0	7.7	0	0	0	0	0
1	57	0	0	1	0	0	1	0	0	0	0	1	0	0	1	0	0	0	141	120	6.95	3.71	2.27265	0.3197	0.56295	0.0834	7.1	40	35	75.3	2.28	0.73	1.63	45	41	21	62	0	7.7	0	0	0	0	0
1	51	0	0	0	0	1	0	0	0	0	0	1	0	0	0	0	0	0	136	117	7.66	5.5	1.4937	0.52088	0.12256	0.02298	2.9	40	40	63.4	1.73	1.38	3.21	50	46	16	70	1	7.8	0	0	0	0	0
2	73	0	0	0	1	0	1	1	0	1	0	2	1	0	0	0	0	0	114	148	7.15	4.47	1.9734	0.49335	0.19305	0.02145	4	11	21	67	2.09	0.88	3.35	47	54	19	68	1	7.8	0	0	0	0	0
1	50	0	0	0	0	0	0	0	0	0	0	1	1	0	1	0	0	0	149	113	5.27	3.3	1.53884	0.30039	0.10013	0.03162	5.1	23	23	92.6	1.93	1.17	2.82	49	39	16	73	0	7.8	0	0	0	0	0
2	18	0	0	0	1	0	0	0	0	0	0	1	0	0	0	0	0	0	120	248	5.09	3.17	1.55245	0.17815	0.15779	0.03054	8.7	33	30	36.5	0.9	2.7	2.72	38	49	12	59	1	7.8	0	0	0	0	0
1	72	0	0	1	1	1	0	0	0	0	0	1	1	0	1	0	0	0	152	1.1	5.25	3.03	1.73775	0.33075	0.14175	0.0105	5.3	23	26	123.1	0.63	1.2	2.44	39	47	22	71	1	7.9	0	0	0	0	0
2	40	0	0	0	0	1	1	0	0	0	0	1	0	0	1	0	0	2	141	90	7.25	5.05	1.537	0.57275	0.07975	0.00725	2.7	17	17	74.8	1.24	1.37	2.89	45	37	22	65	0	8	1	1	0	1	0
1	50	1	0	1	0	0	0	1	1	0	0	1	0	1	1	0	0	0	153	173	6.94	4.46	1.65866	0.47192	0.31924	0.02776	3.5	42	28	77	4.61	0.77	3.29	48	41	15	61	0	8	0	0	0	0	0
1	67	0	0	0	0	0	0	1	1	0	0	1	1	0	0	1	0	0	144	172	6.41	4.66	1.39738	0.28204	0.05769	0.01282	5	14	21	94.6	0.76	1.6	2.05	44	34	16	78	0	8	1	0	0	0	0
2	80	0	0	1	0	0	0	1	0	0	0	1	0	0	0	0	0	0	135	175	6.44	4.17	1.77744	0.2898	0.18032	0.01932	6.1	16	25	70.8	0.75	2.14	2.67	37	36	20	71	0	8	0	0	0	0	0
1	59	0	0	1	1	0	0	0	0	0	0	1	0	0	1	0	0	0	151	141	5.23	3.58	1.29181	0.17259	0.16213	0.02092	7.5	23	21	79.1	1.13	1.43	2.54	41	33	15	76	0	8	0	0	0	0	0
2	67	0	0	0	0	0	0	1	0	1	0	2	0	0	0	0	0	0	122	52	4.65	3.69	0.7812	0.1488	0.0186	0.0093	5.3	15	29	103.3	0.9	1.62	3.13	48	57	15	59	1	8.1	1	1	0	1	0
2	59	0	0	1	1	0	1	0	0	0	0	1	0	0	1	0	0	0	123	183	5.33	3.17	1.62032	0.29848	0.22919	0.01066	5.4	16	23	66.8	1.25	1.78	2.92	46	47	25	66	1	8.1	0	0	0	0	0
1	44	0	0	0	0	1	1	0	0	0	0	1	0	0	0	0	0	0	147	65	5.1	3.73	0.8925	0.4284	0.0408	0.0102	2.1	56	22	58.1	1.45	0.94	1.88	44	48	24	67	1	8.2	0	0	0	0	0
1	40	0	0	0	0	1	1	0	0	0	0	1	0	0	1	0	1	0	151	184	6.51	3.44	2.33709	0.31248	0.3906	0.03255	7.5	26	20	78.1	2.53	1.26	3.01	40	37	20	65	1	8.2	0	0	0	0	0
2	72	0	0	1	1	0	0	1	0	0	0	2	0	0	1	1	0	1	133	105	6.13	3.54	2.07807	0.23294	0.23907	0.04291	8.9	21	38	134.1	1.08	1.63	2.06	43	42	19	68	0	8.2	0	0	0	0	0
1	46	0	0	1	0	0	0	1	0	0	0	1	0	0	1	0	0	0	157	169	5.17	3.33	1.25114	0.33088	0.22231	0.03102	3.8	48	35	77.4	10.95	0.69	0.78	46	43	28	62	0	8.3	0	0	0	0	0
1	52	0	0	0	1	1	0	0	0	0	0	1	0	0	1	0	0	0	142	135	4.75	2.64	1.501	0.3895	0.209	0.0095	3.9	21	22	86.2	2.16	1.12	3.11	44	36	18	78	0	8.3	0	0	0	0	0
1	50	0	0	0	1	1	1	0	0	0	0	1	0	0	1	0	0	2	162	84	4.87	3.07	1.33925	0.30194	0.15097	0.00974	4.4	33	29	85	0.92	0.97	3.01	40	48	20	65	1	8.3	0	0	0	0	0
2	53	0	0	0	0	0	1	1	0	0	0	1	0	0	1	0	0	0	160	172	11.01	7.77	2.51028	0.69363	0.01101	0.02202	3.6	35	68	232.6	2.31	0.9	1.8	40	37	20	80	0	8.5	0	0	0	0	0
1	53	0	0	0	1	0	0	0	0	0	0	1	1	0	1	0	0	0	157	153	6.6	5.19	1.0692	0.2772	0.0396	0.0198	3.9	19	35	75.1	1.4	1.55	3.51	38	39	30	70	0	8.5	0	0	0	0	0
2	72	0	0	0	1	0	1	1	0	0	0	2	1	0	0	1	0	0	130	202	5.99	3.91	1.67121	0.31747	0.07188	0.01797	5.3	20	21	71.7	0.85	2.78	2.23	37	39	28	61	0	8.5	0	0	0	0	0
1	60	0	0	1	0	0	0	0	0	0	0	1	0	0	0	0	0	0	137	3.6	3.92	2.09	1.50136	0.25088	0.07056	0.01176	6	7	15	93.2	0.97	1.04	2.87	44	35	23	72	0	8.5	0	0	0	0	0
2	43	0	0	0	1	1	0	1	0	0	0	1	0	0	0	1	0	0	142	170	6.4	3.77	2.2976	0.3008	0.0128	0.0192	7.6	17	18	72.1	1.01	1.32	3.26	42	36	19	62	0	8.5	0	0	0	0	0
1	57	0	0	0	0	0	0	1	0	0	0	1	0	0	1	1	0	0	145	264	9.09	6.59	1.39077	0.909	0.17271	0.02727	1.5	80	49	71	1.65	1.34	2.49	44	38	19	77	0	8.6	0	0	0	0	0
1	59	0	0	1	1	0	1	0	0	0	0	1	0	0	1	0	0	0	143	66	5.65	3.4	1.7628	0.2825	0.1808	0.0226	6.2	36	34	97.9	0.9	1.38	1.37	41	42	30	64	0	8.6	0	0	0	0	0
1	52	0	0	1	0	1	1	0	0	0	0	1	0	0	1	0	0	0	124	89	4.86	2.55	1.9197	0.31104	0.0729	0.00972	6.2	46	35	98.8	4.12	1	3.17	46	46	17	60	0	8.6	0	0	0	0	0
2	38	0	0	0	0	0	0	0	0	0	0	1	0	0	0	0	0	0	116	101	7.71	5.53	1.81956	0.26985	0.06939	0.02313	6.7	12	21	54.1	0.45	1.98	2.19	45	53	20	66	1	8.6	0	0	0	0	0
1	74	0	0	1	0	0	0	0	0	0	0	1	0	0	1	0	0	2	142	96	9.27	7.26	1.74276	0.22248	0.02781	0.01854	7.8	31	32	103.9	0.75	1.25	2.12	51	40	19	62	0	8.7	0	0	0	0	0
1	42	0	0	1	1	1	0	0	0	0	0	2	0	0	1	0	0	2	144	106	7.03	6.1	0.61864	0.28823	0.02109	0	2.1	44	33	69.5	1.06	1.04	1.92	40	40	18	76	1	8.8	0	0	0	0	0
2	52	0	0	1	1	1	1	0	0	0	0	1	0	0	1	0	0	2	129	141	4.78	2.42	1.80206	0.46844	0.08126	0.00956	3.8	24	34	63.6	1.61	1.3	2.84	34	36	23	67	0	8.8	0	0	0	0	0
1	38	0	0	1	1	1	0	1	0	0	0	1	0	0	1	0	1	0	136	191	5.14	2.91	1.78872	0.33924	0.09252	0.01028	5.3	11	13	83.3	1.25	1.04	2.22	43	36	21	71	1	8.8	0	0	0	0	0
2	64	1	0	1	0	0	1	0	0	0	0	1	0	0	0	0	0	0	126	192	4.7	2.23	1.9787	0.2914	0.1504	0.0517	6.8	16	21	57.7	1.19	1.49	2.66	50	42	20	64	0	8.8	0	0	0	0	0
1	43	1	1	0	0	0	0	0	0	0	0	1	0	0	0	0	0	0	160	222	8.37	4.32	3.60747	0.35154	0.0837	0.00837	10.3	23	26	84.8	2.39	1.24	3.11	43	36	18	64	0	8.8	0	0	0	0	0
1	27	0	0	0	1	1	0	0	0	0	0	1	0	0	1	0	0	0	124	114	4.19	2.48	1.37013	0.26816	0.05866	0.00838	5.1	45	22	79.4	2.15	1.26	1.77	44	36	20	75	0	9.1	0	0	0	0	0
2	70	0	0	1	0	0	1	0	0	0	0	1	1	0	1	0	0	0	125	128	6.99	5.1	1.50984	0.3495	0.02097	0.00699	4.3	27	109	72.6	4.93	0.99	2.9	34	46	23	55	1	9.2	0	0	0	0	0
2	74	0	0	1	0	1	1	0	1	0	0	2	0	0	1	0	0	2	119	115	5.67	3.25	1.84842	0.35154	0.18144	0.03969	5.3	14	28	71.1	1.01	1.4	1.65	41	43	17	59	1	9.4	0	0	0	0	0
